# Supplementary material for: Bioactive nanoparticle-based formulations increase survival area of perforator flaps in a rat model
Source: PLoS One. 2018 Nov 26;13(11):e0207802. doi: 10.1371/journal.pone.0207802 (PMC6258121; doi:10.1371/journal.pone.0207802)
Supplement: S1 File — (XLSX) [file pone.0207802.s001.xlsx]

## Sheet: Planimetry
C	Bg	Bg/Ce	Zn-Sr-Bg/Ce
73.38	76.49	75.55	79.64
66.01	75.22	73	81.65
68.73	80.41	67.64	76.76
67.63	75.11	70.29	81.73
72.84	80.38	78.78	78.3
70.89	72.77	75.33	69.48
72.61	71.83	69.76	83.06
66.88		81.05	67.71

## Sheet: Laser Doppler
C	Bg	Bg/Ce	Zn-Sr-Bg/Ce
45	53	48	63
46	56	46	63
42	60	45	64
42	56	50	62
47	60	49	65
45	58	49	64
46	57	48	66
49	57	47	64

## Sheet: Systemic Effect
	Creatinine
	C	Bg	Bg/Ce	Zn-Sr-Bg/Ce
	22	13	21	15
	16	15	18	18
	17	18	16	16
	17	17	17	19
	16	22	20	23
	18	14	18	11
	17	16	18	15
	17	16	18	17
	ALAT
	C	Bg	Bg/Ce	Zn-Sr-Bg/Ce
	47	47	43	43
	46	42	47	45
	48	48	48	43
	46	50	41	44
	46	45	46	44
	46	46	42	46
	47	48	44	46
	46	46	44	44
	ASAT
	C	Bg	Bg/Ce	Zn-Sr-Bg/Ce
	22	13	21	15
	16	15	18	18
	17	18	16	16
	17	17	17	19
	22	22	20	23
	16	14	18	11
	16	17	18	15
	18	17	18	17

## Sheet: Histology
	skin								subkutis				skin musculature
	sample ID	pustels	akanthosis	epidermal hypertrophie	epidermal necrosis	Lc infiltration	follicle atrophie	Vessel/Ec	necrosis	lc infiltration	Vessel/Ec	granulation tissue	necrosis/degeneration	atrophy	Lc infiltration
a	Empa_17a	0	2	2	0	0	0	1	0	0		0	0	0	0
a	Empa_18a	0	2	1	0	0	0	1	0	0		0	0	0	0
a	Empa_28a	0	1	1	0	1	0	1	0	0		1	0	0	0
a	Empa_30a	0	2	1	0	1	0	1	0	0		1	0	0	0
a	Empa_31a	0	2	1	0	1	0	1	0	1		1	0	0	0
a	Empa_ 34a	0	2	1	0	1	0	1	0	1		1	0	0	0
a	Empa_35a	0	2	1	0	1	0	1	0	0
a	Empa_36a	0	1	1	0	0	0	1	0	0		1
Bg/Ce d	Empa_3d	2	2	1	1	1	2	2	1	1		3	2	0	2
Bg/Ce d	Empa_4d	0	1	0	3	2	2	2	3	2		3	2	0	2
Bg/Ce d	Empa_5d	0	0	0	2	2	0	2	2	2		2	1	0	2
Bg/Ce d	Empa_6d	0	0	0	3	2	2	2	2	2		2	2	0	3
Bg/Ce d	Empa_7d	0	1	1	0	0		1	0	0		1
Bg/Ce d	Empa_31d	0	1	1	3	0	0	2	3	1		3	2	0	3
Bg/Ce d	Empa_ 32d	0	2	1	2	1	3	2	1	2		2	2	1	2
Bg/Ce d	Empa_ 33d	0	2	1	0	1	3	2	0	1		2	2	1	2
Bg d	Empa_15d	2	2	2	0	1	0	1	0	1		0	1	0	1
Bg d	Empa_16d	0	0	0	1	1	0	2	2	2		2	2	0	2
Bg d	Empa_17d	0	0	0	2	2	0	2	2	2		2	2	0	2
Bg d	Empa_18d	1	0	0	1	1	0	2	1	1		2	2	0	1
Bg d	Empa_19d	0	0	0	2	1	1	2	2	2		3	2	2	3
Bg d	Empa_21d	0	0	0	3	0	0	1	3	0		3	3	0	3
Bg d	Empa_22d	0	0	0	2	1	0	1	2	2		3	2	0	2
C d	13d	1	2	0	3	1	0	0	2	2	1	2	1	1	1
C d	14d	2	2	0	3	1	0	0	2	2	2	2	2	2	2
C d	11d	2	2	0	3	2	0	1	0	2	1	3	2	2	2
C d	12d	2	2	0	3	3	0	1	2	3	2	3	3	2	3
C d	34d	3	2	0	3	2	2	1	2	2	1	2	0
C d	35d	1	3	2	1	1	3	0	1	1	2	3	2	2	1
C d	36d	0	3	2	0	1	3	1	0	1	2	3	2	2	2
C d	37d	3	0	0	3	2	0	2	3	2	2	3	2	2	2
Zn-Sr-Bg/Ce d	23d	0	1	1	1	2	2	1	0	1	1	1	0	0	1
Zn-Sr-Bg/Ce d	24d	0	1	1	0	1	2	1	0	0	1	1	0	0	0
Zn-Sr-Bg/Ce d	25d	0	1	0	0	0	0	1	0	1	1	2	1	1	0
Zn-Sr-Bg/Ce d	26d	2	2	2	2	2	2	2	2	2	2	2	2	0	2
Zn-Sr-Bg/Ce d	27d	0	2	1	0	0	1	1	0	1	0	2	0	0	0
Zn-Sr-Bg/Ce d	28d	2	1	1	3	1	0	0	3	2	2	2	3	0	3
Zn-Sr-Bg/Ce d	29d	1	2	1	1	1	0	1	0	0	1	1	0	0	0
Zn-Sr-Bg/Ce d	30d	2	0	0	1	1	1	1	0	2	2	2	0	0	1

## Sheet: CD31
b
C	Bg	Bg/Ce	Zn-Sr-Bg/Ce
0.682166	0.699867	1.94994	1.06389
1.34652	0.244641	1.65053	0.920444
2.93439	0.283203	0.626575	1.58945
1.26085	0.0835953	2.41916	1.12379
1.31886	0.567597	3.84896	0.8139
2.81197	0.101829	0.050833	0.090278
0.574699	0.015926*	1.16157	2.84083
0.009236	0.032755*		2.78095
c
1.56635	0.591825	1.53957	2.2895
1.99172	0.627478	1.81163	1.69102
1.46333	1.05242	2.6167	0.541204
3.64579	0.596625	1.96333	1.19116
4.83036	5.24583	2.91652	0.307168
3.28447	0.019051*	0.105023	2.86563
0.049699	0.005532*	0.016157	0.002269*
2.71396		0.310093	0.034792
d
2.99634	0.293119	3.45524	1.3856
0.09313538*	1.041	3.51376	0.413428
4.12386	1.89579	2.94888	1.27555
4.47026	0.910747	4.13213	0.662333
1.00979	0.207687	1.9727	0.823052
0.186227	0.006806*	0.003356	0.927731
2.90303	0.022685	0.207731	0.035648
	0.00544*	3.76437

## Sheet: VE-Cadherine
b
C	Bg	Bg/Ce	Zn-Sr-Bg/Ce
0.79926	1.56436	0.156006	0.795486
0.375175	0.431708	0.730437	0.417029
0.720471	0.309857	2.14299	0.707113
0.764116	0.262223	0.53439	0.736667
1.54898	1.02643	2.562	0.383761
5.46386e-007*	3.29114	4.595652*	1.68498
0.248377	3.1539	2.85815	0.184471
1.70777	0.12378	1.46943	0.739218
c
0.651752	0.366308	0.7424	0.329584
0.392208	0.644821	1.2536	0.349963
0.328538	1.049	1.4651	0.760599
1.94178	1.37257	1.08869	1.32296
0.590315	1.04737	3.178083*	0.482843
0.0417168	0.415573	5.121825*	1.48082
0.4041	0.001857148*	1.05025	0.853043
0.901773		1.78357
d
0.392816	0.495826	1.53658	0.287134
0.489794	0.194115	0.509173	0.384876
0.942542	0.399018	1.45177	0.610594
1.27233	0.0419782	0.71035	0.355256
0.009631*	0.92852	2.77736	0.0164331
0.0000516171*	0.835009	2.26031	0.593328
4.97666	0.783496	1.19525
	0.006158804*	0.989737

## Sheet: Cytokine Tissue
IL-1b
	C								Bg								Bg/Ce								Zn-Sr-Bg/Ce
b	0.620905	0.829953	0.804992	0.890365	1.14729	0.872647	0.854928	1.51495	0.405616	0.483619	0.49298	0.877076	0.841639	1.07641	0.877076	0.837209	0.717629	0.911076	1.28237	0.925803	1.27132	1.35105	0.819491	1.15172	0.620905	0.711388	0.374415	1.01883	0.939092	1.21816	1.134	1.06755
c	0.764431	0.692668	1.07956	0.879875	0.686427	1.24917	1.12514	0.797342	0.536661	0.539782	0.773791	0.583463	0.461778	0.744186	1.02326	0.69546	0.648986	0.764431	0.76131	1.06396	0.536661	1.0454	0.797342	0.854928	1.18565	1.09516	0.960998	0.920437	0.886115	0.854928	0.841639	1.08084
d	2.25897	1.26677	1.14821	2.12793	1.46646	1.30233	1.02326	1.97121	2.41498	3.07644	1.30421	1.41342	0.973479	1.35548	1.67442	1.00111	2.07488	1.46646	1.60998	1.09204	1.71919	1.31118	0.903654	0.903654	2.41498	0.873635	1.22621	2.85491	1.01716	1.42193	1.08527	1.73643
MCP-1
	C								Bg								Bg/Ce								Zn-Sr-Bg/Ce
b	1.68285	1.13916	0.750809	1.09091	1.18182	1.12121	1.90909	1.57576	0.776699	0.828479	1.08738	1.18182	1.06061	1.93939	1.51515	3.10606	0.880259	1.00971	1.0356	1.0303	1.43939	1.21212	1.48485	1.72727	1.411	0.776699	0.880259	1.06061	2.9697	1.27273	1.18182	1.15152
c	1.8123	2.3301	0.867314	0.906149	1.87702	1.39394	2.9697	1.48485	1.6699	1.94175	1.37217	1.2945	3.90939	1.42424	11.7879	1.93939	2.04531	2.30421	3.83172	19.9741	3.50809	1.24242	2.06061	1.36364	0.815534	0.932039	0.932039	0.944984	1.00971	3	2.66667	1.30303
d	302.848	140.479	29.178	3.262135922*	208.207	50.803	388.788	213.606	35.3786	13.4887	42.7702	222.136	29.8511	104.045	145.606	115.091	139.883	75.4822	308.518	114.939	121.087	71.3333	120.182	11.2879	3.24919	4.29773	32.8155	34.9773	143.638	126.212	189.545	5.54545
VEGF
	C								Bg								Bg/Ce								Zn-Sr-Bg/Ce
b	0.686869	0.855219	0.919192	0.77665	0.715736	0.553299	0.639594	0.898477	0.383838	0.606061	0.767677	0.573604	0.730964	0.545685	0.639594	0.761421	0.882155	1.57239	1.31987	1.25381	0.685279	0.360406	0.725888	1.31218	0.585859	0.538721	0.356902	0.771574	0.898477	0.730964	0.766497	0.77665
c	0.727273	0.565657	1.14478	0.996633	0.606061	1.04061	0.639594	0.634518	0.430976	0.478114	0.754209	0.683502	0.430976	0.451777	0.598985	0.48731	0.787879	0.956229	0.835017	1.03367	0.444444	1.1269	0.634518	0.57868	1.05051	0.666667	0.895623	0.720539	0.956229	0.604061	0.538071	0.80203
d	0.478114	1.81145	1.51852	2.38384	1.77778	2.46193	0.609137	2.16244	2.3367	3.90572	1.85185	1.92256	3.17845	2.56599	1.81726	1.39086	3.23232	3.08081	2.78788	1.79798	4.14141	1.86548	1.30457	1.03553	2.49832	1.14815	1.633	2.76431	2.49158	2.41624	1.08629	0.670051
sVCAM
	C								Bg								Bg/Ce								Zn-Sr-Bg/Ce
b	0.807339	0.697248	0.93578	0.626959	0.852665	0.727273	0.752351	0.677116	0.697248	0.66055	0.954128	0.702194	0.727273	0.852665	0.827586	0.652038	0.880734	1.04587	1.46789	1.20376	0.677116	0.46395	0.677116	0.777429	0.678899	0.807339	0.733945	0.865204	0.727273	0.601881	0.702194	0.652038
c	1.02752	2.01835	1.90826	1.15596	1.10092	1.17868	0.877743	0.777429	1.54128	1.54128	1.24771	1.02752	0.990826	0.727273	1.65517	0.827586	1.50459	1.3578	2.27523	3.55963	0.733945	2.4953	0.852665	1.02821	1.21101	1.76147	0.990826	1.3945	1.50459	2.28213	1.45455	0.777429
d	1.94495	2.14679	1.3578	1.22936	1.68807	1.98119	1.30408	1.70533	1.50459	3.76147	1.13761	0.954128	2.53211	3.48589	1.88088	1.57994	1.50459	3.00917	2.12844	2.05505	1.79817	1.95611	1.07837	0.978056	4.0367	1.13761	1.72477	1.76147	1.72477	2.55799	0.626959	2.03135
sICAM
	C								Bg								Bg/Ce								Zn-Sr-Bg/Ce
b	0.91035	0.958422	0.983086	0.968902	1.05523	0.931719	0.932033	0.928352	0.585747	0.733161	0.936313	1.00638	0.996554	1.00454	1.03709	1.04415	0.915174	1.0273	1.0709	1.1609	0.981173	0.849078	0.955376	0.980574	0.794993	0.926707	0.812635	1.08256	0.998694	1.03125	1.12434	1.01191
c	0.968028	1.10518	1.09844	1.04686	1.03694	1.10467	0.983028	1.02234	1.12088	1.08052	1.09492	1.03468	0.958736	0.923443	1.07643	0.983641	1.14908	0.999443	1.14075	1.17215	0.834416	1.11081	0.997781	1.04293	1.12088	1.22343	1.14138	1.03725	1.12536	1.14215	1.12742	1.02481
d	0.883116	0.964502	1.09653	1.12408	0.900415	1.01313	0.752024	0.984255	1.08147	1.16576	0.986298	0.87735	1.21638	1.00484	0.999608	0.939096	1.05679	1.12408	1.03692	1.02348	1.12248	1.02421	0.832198	1.02481	1.21284	1.07442	1.0805	1.11126	0.912605	1.04692	0.825435	1.01897
IL.6
	C								Bg								Bg/Ce								Zn-Sr-Bg/Ce
b	1.05187	0.993969	1.08082	0.975238	0.929524	1.06667	0.998095	1.12762	0.955368	1.05187	1.08082	1.18857	1.03619	1.01333	1.05143	1.05524	1.10012	1.01327	0.887817	1.09714	1.01714	1.13143	0.940952	1.03619	1.00362	1.04704	0.993969	1.06667	1.1581	0.982857	1.00952	1.09714
c	1.02292	0.791315	0.810615	1.01327	0.907117	1.05143	1.0819	0.899048	0.772014	0.670688	0.723764	0.863691	0.882992	0.906667	0.845714	0.88381	0.791315	0.887817	0.829916	0.665862	0.926417	0.937143	0.952381	1.05905	0.839566	0.733414	0.916767	0.878166	0.829916	0.88381	0.914286	0.929524
d	0.723764	0.646562	0.772014	0.762364	0.772014	0.87619	0.731429	0.87619	0.699638	0.709288	0.781665	0.791315	0.699638	0.71619	0.845714	0.8	0.733414	0.733414	0.704463	0.675513	0.772014	0.902857	0.822857	0.914286	0.752714	0.757539	0.723764	0.709288	0.656212	0.944762	0.979048	1.13524
TNF-alfa
	C								Bg								Bg/Ce								Zn-Sr-Bg/Ce
b	0.829787	1	0.957447	0.786207	1.06207	1.08966	0.868966	1.37931	0.808511	0.93617	0.893617	1.12414	0.993103	0.951724	0.896552	0.965517	0.93617	1.7234	2.81915	1.13103	1.08966	1.0069	0.972414	1.47586	0.957447	0.829787	0.787234	1.22069	1.01379	1.06207	1.03448	0.993103
c	0.787234	0.723404	0.93617	1.04255	0.702128	0.882759	1.15862	0.841379	0.659574	0.553191	0.702128	0.797872	0.765957	0.841379	1.1931	0.841379	0.680851	1.01064	1.17021	0.776596	1.17021	0.875862	0.910345	0.986207	0.680851	0.638298	0.893617	0.776596	0.765957	0.972414	0.793103	1.04828
d	0.978723	0.819149	0.840426	0.702128	1.17021	1.29655	2.97931	2.04138	0.925532	0.851064	0.829787	0.914894	0.787234	1.64138	1.61379	1.55172	1.09574	0.861702	0.989362	0.734043	0.893617	1.31034	1.57931	1.06207	0.734043	0.734043	0.723404	0.765957	0.914894	1.82069	2.31724	3.42759

## Sheet: Cytokine Plasma
IL1b
C	Bg	Bg/Ce	Zn-Sr-Bg/Ce
0.957179	0.947103	1.26952	1.10831
1.26952	0.926952	0.916877	0.967254
1.23929	1.24937	0.926952	0.876574
0.97733	1.15869	1.12846	1.00756
1.22922	1.55164	0.755668	1.14861
1.71662	1.75739	2.01835	1.49235
0.778797	1.55759	1.43119	1.69215
1.72069	1.17839	0.982671	1.74516
MCP-1
0.985931	1.70535	0.93731	2.25729
1.8323	1.29297	1.33078	1.09128
1.68644	1.74856	1.41587	1.4798
0.949916	1.75937	1.84536	1.35239
2.92853	1.57524	1.50366	1.71525
2.09231	0.696683	1.5729	2.91743
1.42385	3.09047	2.10247	1.6542
2.57671	2.17022	1.32788	1.66606
VEGF-A
0.368098	0.490798	0.343558	0.417178
0.490798	0.319018	0.441718	0.490798
0.490798	0.404908	0.343558	0.392638
0.368098	0.429448	0.392638	0.466258
0.515337	0.404908	0.294479	0.478528
1.72603	1.83562	1.37443	1.53425
0.675799	1.15982	1.65297	1.28767
2.08219	1	0.913242	1.81279
sVCAM
0.223148	0.480773	0.198901	0.165941
0.308392	0.582497	0.163099	0.427164
0.189051	0.562607	0.174654	0.123319
0.185262	0.325062	0.195113	0.440993
0.287933	0.703163	0.296079	0.397424
1.71662	2.01835	1.75739	1.49235
0.778797	1.43119	1.55759	1.69215
1.72069	0.982671	1.17839	1.74516
sICAM
0.223148	0.480773	0.198901	0.165941
0.308392	0.582497	0.163099	0.427164
0.189051	0.562607	0.174654	0.123319
0.185262	0.325062	0.195113	0.440993
0.287933	0.703163	0.296079	0.397424
1.71662	2.01835	1.75739	1.49235
0.778797	1.43119	1.55759	1.69215
1.72069	0.982671	1.17839	1.74516
IL-6
0.754717	0.90566	0.792453	0.754717
0.867925	0.830189	0.943396	0.981132
1.01887	0.90566	0.830189	0.830189
0.754717	0.792453	0.792453	1.01887
0.90566	0.943396	0.660377	0.90566
1.92018	1.7423	1.67845	1.5553
0.675029	1.29532	1.62372	1.35918
1.97948	0.948689	1.05815	1.4504
TNFalfa
0.955752	0.743363	1.06195	0.955752
1.23894	1.04425	0.743363	0.707965
1.00885	0.920354	0.884956	1.20354
0.814159	1.06195	1.13274	0.99115
1.13274	0.566372	1.00885	1.30973
1.8291	1.45958	1.37875	1.60277
0.808314	1.28406	1.50577	1.37182
1.88453	0.946882	1.01617	1.18707
